# Supplementary material for: A new lichenized fungus, Lecanora baekdudaeganensis, from South Korea, with a taxonomic key for Korean Lecanora species
Source: MycoKeys. 2020 Jul 24;70:39–58. doi: 10.3897/mycokeys.70.51569 (PMC7394774; doi:10.3897/mycokeys.70.51569)
Supplement: XML Treatment for Lecanora baekdudaeganensis [file mycokeys.70.51569-treatment1.xml]

<!DOCTYPE tp:taxon-treatment
  PUBLIC "-//TaxonX//DTD Taxonomic Treatment Publishing DTD v0 20100105//EN" "tax-treatment-NSO.dtd">
<tp:taxon-treatment xmlns:tp="http://www.plazi.org/taxpub"><tp:treatment-meta><kwd-group><label>Taxon classification</label><kwd><named-content xmlns:xlink="http://www.w3.org/1999/xlink" content-type="kingdom">Fungi</named-content></kwd><kwd><named-content xmlns:xlink="http://www.w3.org/1999/xlink" content-type="order">Lecanorales</named-content></kwd><kwd><named-content xmlns:xlink="http://www.w3.org/1999/xlink" content-type="family">Lecanoraceae</named-content></kwd></kwd-group><mixed-citation publication-type="journal"><person-group><name><surname>Lee</surname><given-names>Beeyoung Gun</given-names></name><name><surname>Hur</surname><given-names>Jae-Seoun</given-names></name></person-group><article-title>A new lichenized fungus, <italic><tp:taxon-name><tp:taxon-name-part taxon-name-part-type="genus" reg="Lecanora">Lecanora</tp:taxon-name-part> <tp:taxon-name-part taxon-name-part-type="species" reg="baekdudaeganensis">baekdudaeganensis</tp:taxon-name-part></tp:taxon-name></italic>, from South Korea, with a taxonomic key for Korean <italic><tp:taxon-name><tp:taxon-name-part taxon-name-part-type="genus" reg="Lecanora">Lecanora</tp:taxon-name-part></tp:taxon-name></italic> species</article-title><source>MycoKeys</source><day>24</day><month>7</month><year>2020</year><volume>70</volume><fpage>39</fpage><lpage>58</lpage><pub-id pub-id-type="doi">10.3897/mycokeys.70.51569</pub-id></mixed-citation></tp:treatment-meta><tp:nomenclature><tp:taxon-name><object-id xmlns:xlink="http://www.w3.org/1999/xlink" content-type="arpha" xlink:type="simple">96470313-35EC-5A83-BB6F-B5B4B1D97771</object-id>
              <tp:taxon-name-part taxon-name-part-type="genus" reg="Lecanora">Lecanora</tp:taxon-name-part>
              <tp:taxon-name-part taxon-name-part-type="species" reg="baekdudaeganensis">baekdudaeganensis</tp:taxon-name-part>
              <object-id xmlns:xlink="http://www.w3.org/1999/xlink" content-type="mycobank" xlink:type="simple">833845</object-id>
            </tp:taxon-name><tp:taxon-authority>B.G. Lee &amp; J-.S. Hur</tp:taxon-authority><tp:taxon-status xmlns:xlink="http://www.w3.org/1999/xlink" xlink:type="simple">sp. nov.</tp:taxon-status><xref ref-type="fig" rid="F4">Fig. 4</xref></tp:nomenclature><tp:treatment-sec sec-type="diagnosis" id="SECID0EI2BG"><title>Diagnosis.</title><p><italic><tp:taxon-name><tp:taxon-name-part taxon-name-part-type="genus" reg="Lecanora">Lecanora</tp:taxon-name-part> <tp:taxon-name-part taxon-name-part-type="species" reg="baekdudaeganensis">baekdudaeganensis</tp:taxon-name-part></tp:taxon-name></italic> differs from <italic><tp:taxon-name><tp:taxon-name-part taxon-name-part-type="genus" reg="Lecanora">L.</tp:taxon-name-part> <tp:taxon-name-part taxon-name-part-type="species" reg="imshaugii">imshaugii</tp:taxon-name-part></tp:taxon-name></italic> by a darker thallus (bluish, olivish, or pale brownish gray vs. greenish or yellowish gray), brownish disc (vs. reddish brown disc), K-insoluble granules on the surface of epihymenium (vs. absence of granules), shorter hypothecium (15–25 μm vs. 50–75 μm), and the presence of oil droplets in the apothecial section.</p><fig id="F4" position="float" orientation="portrait"><object-id xmlns:xlink="http://www.w3.org/1999/xlink" content-type="doi" xlink:type="simple">10.3897/mycokeys.70.51569.figure4</object-id><object-id xmlns:xlink="http://www.w3.org/1999/xlink" content-type="arpha" xlink:type="simple">D519FD2E-0979-5F00-B541-2CA28EBDFB5D</object-id><label>Figure 4.</label><caption><p><italic><tp:taxon-name><tp:taxon-name-part taxon-name-part-type="genus" reg="Lecanora">Lecanora</tp:taxon-name-part> <tp:taxon-name-part taxon-name-part-type="species" reg="baekdudaeganensis">baekdudaeganensis</tp:taxon-name-part></tp:taxon-name></italic> (<abbrev xmlns:xlink="http://www.w3.org/1999/xlink" content-type="institution" xlink:title="Baekdudaegan National Arboretum" id="ABBRID0EX3BG" xlink:type="simple">BDNA</abbrev>-L-0000065, holotype) in morphology. <bold>A–C</bold> Habitus with dark thallus and epruinose apothecia <bold>D</bold> sessile apothecia with constricted base in section. Hypothecial base closed by medulla of amphithecium <bold>E</bold> well-developed amphithecium with small calcium oxalate crystals (red arrows) not dissolving in KOH <bold>F</bold> apothecial section in Iodine. I– reaction in the beginning then turning slowly to blue or purple–blue hymenium <bold>G</bold> oil droplets (red arrows) present in the apothecial section <bold>H</bold> anastomosing paraphyses shown in Lactophenol cotton blue <bold>I</bold> asci in hymenium <bold>J</bold> epihymenium with yellowish granules not dissolving in KOH <bold>K–M</bold> 8-spored, clavate asci (<bold>M</bold> in Lactophenol cotton blue) <bold>N, O</bold> ellipsoid ascospores in diverse development stages. Spores biguttulate in the beginning then having a long oil drop by assembly of guttules when mature <bold>P</bold> old pycnidia without pycnocodidia. Scale bars: 200 μm (<bold>A, D</bold>), 2 mm (<bold>B, C</bold>), 20 μm (<bold>E, G–J</bold>), 50 μm (<bold>F</bold>), 10 μm (<bold>K–O</bold>), 100 μm (<bold>P</bold>).</p></caption><graphic xmlns:xlink="http://www.w3.org/1999/xlink" xlink:href="mycokeys-70-039-g004.jpg" position="float" orientation="portrait" xlink:type="simple" id="oo_435412.jpg"><uri content-type="original_file" xlink:type="simple">https://binary.pensoft.net/fig/435412</uri></graphic></fig></tp:treatment-sec><tp:treatment-sec sec-type="material" id="SECID0EF5BG"><title>Type.</title><p>South Korea, North Gyeongsang Province, Bonghwa-gun, Chunyang-myeon, Mt. Munsu, <named-content xmlns:xlink="http://www.w3.org/1999/xlink" content-type="dwc:verbatimCoordinates" xlink:type="simple"><named-content content-type="geo-json" specific-use="{&#34;type&#34;:&#34;Point&#34;,&#34;coordinates&#34;:[128.804000,36.990167]}" id="NCID0EO5BG" xlink:type="simple">36°59.41'N, 128°48.24'E</named-content></named-content>, 1,005 m alt., on bark of <italic><tp:taxon-name><tp:taxon-name-part taxon-name-part-type="genus" reg="Quercus">Quercus</tp:taxon-name-part> <tp:taxon-name-part taxon-name-part-type="species" reg="mongolica">mongolica</tp:taxon-name-part></tp:taxon-name></italic> Fisch. ex Ledeb., 29 August 2019, B.G.Lee 2019-000065 (holotype: <abbrev xmlns:xlink="http://www.w3.org/1999/xlink" content-type="institution" xlink:title="Baekdudaegan National Arboretum" id="ABBRID0E55BG" xlink:type="simple">BDNA</abbrev>-L-0000065!; GenBank <ext-link xmlns:xlink="http://www.w3.org/1999/xlink" ext-link-type="gen" xlink:href="MN879847" xlink:type="simple">MN879847</ext-link> for <abbrev xmlns:xlink="http://www.w3.org/1999/xlink" xlink:title="internal transcribed spacer" id="ABBRID0EI6BG" xlink:type="simple">ITS</abbrev> and <ext-link xmlns:xlink="http://www.w3.org/1999/xlink" ext-link-type="gen" xlink:href="MN879871" xlink:type="simple">MN879871</ext-link> for <abbrev xmlns:xlink="http://www.w3.org/1999/xlink" xlink:title="mitochondrial small subunit" id="ABBRID0ER6BG" xlink:type="simple">mtSSU</abbrev>); South Korea, North Gyeongsang Province, Bonghwa-gun, Chunyang-myeon, Mt. Munsu, <named-content xmlns:xlink="http://www.w3.org/1999/xlink" content-type="dwc:verbatimCoordinates" xlink:type="simple"><named-content content-type="geo-json" specific-use="{&#34;type&#34;:&#34;Point&#34;,&#34;coordinates&#34;:[128.789833,37.005167]}" id="NCID0EY6BG" xlink:type="simple">37°0.31'N, 128°47.39'E</named-content></named-content>, ca 900 m alt., on bark of <italic><tp:taxon-name><tp:taxon-name-part taxon-name-part-type="genus" reg="Quercus">Quercus</tp:taxon-name-part> <tp:taxon-name-part taxon-name-part-type="species" reg="dentata">dentata</tp:taxon-name-part></tp:taxon-name></italic> Thunb., 26 September 2019, B.G.Lee 2019-000135 (paratype: <abbrev xmlns:xlink="http://www.w3.org/1999/xlink" content-type="institution" xlink:title="Baekdudaegan National Arboretum" id="ABBRID0EJAAI" xlink:type="simple">BDNA</abbrev>-L-0000135); South Korea, North Gyeongsang Province, Bonghwa-gun, Chunyang-myeon, Mt. Munsu, <named-content xmlns:xlink="http://www.w3.org/1999/xlink" content-type="dwc:verbatimCoordinates" xlink:type="simple"><named-content content-type="geo-json" specific-use="{&#34;type&#34;:&#34;Point&#34;,&#34;coordinates&#34;:[128.780167,36.997000]}" id="NCID0ERAAI" xlink:type="simple">36°59.82'N, 128°46.81'E</named-content></named-content>, 970 m alt., on bark of <italic><tp:taxon-name><tp:taxon-name-part taxon-name-part-type="genus" reg="Quercus">Quercus</tp:taxon-name-part> <tp:taxon-name-part taxon-name-part-type="species" reg="mongolica">mongolica</tp:taxon-name-part></tp:taxon-name></italic>, 26 August 2019, B.G.Lee 2019-000147 (paratype: <abbrev xmlns:xlink="http://www.w3.org/1999/xlink" content-type="institution" xlink:title="Baekdudaegan National Arboretum" id="ABBRID0EBBAI" xlink:type="simple">BDNA</abbrev>-L-0000147); South Korea, North Gyeongsang Province, Bonghwa-gun, Chunyang-myeon, Mt. Munsu, <named-content xmlns:xlink="http://www.w3.org/1999/xlink" content-type="dwc:verbatimCoordinates" xlink:type="simple"><named-content content-type="geo-json" specific-use="{&#34;type&#34;:&#34;Point&#34;,&#34;coordinates&#34;:[128.768667,36.989167]}" id="NCID0EJBAI" xlink:type="simple">36°59.35'N, 128°46.12'E</named-content></named-content>, ca 1,075 m alt., on bark of <italic><tp:taxon-name><tp:taxon-name-part taxon-name-part-type="genus" reg="Quercus">Quercus</tp:taxon-name-part> <tp:taxon-name-part taxon-name-part-type="species" reg="mongolica">mongolica</tp:taxon-name-part></tp:taxon-name></italic>, 26 August 2019, B.G.Lee 2019-000151 (paratype: <abbrev xmlns:xlink="http://www.w3.org/1999/xlink" content-type="institution" xlink:title="Baekdudaegan National Arboretum" id="ABBRID0EZBAI" xlink:type="simple">BDNA</abbrev>-L-0000151).</p></tp:treatment-sec><tp:treatment-sec sec-type="description" id="SECID0E5BAI"><title>Description.</title><p>Thallus corticolous, crustose, without lobes, continuous or cracked, rimose to areolate or verruculose, usually rounded or irregular, bluish gray in the beginning (margin) and olivish– or pale brownish–gray when mature (center), not pruinose, 30–70 mm diam., 100–170 μm thick; cortex hyaline to pale yellow or pale brown, 5–10 μm thick; medulla 20–75 μm thick; photobiont coccoid, forming a distinct algal layer, 45–80 μm thick, cells globose, 8.5–17 × 8–15 μm. Prothallus absent.</p><p>Apothecia abundant, rounded, smaller and scattered around the margin and larger and aggregated in the center, constricted at the base, 0.2–1.6 mm diam. Disc flat to slightly concave, not pruinose, brown to dark brown from the beginning, 270–430 μm thick; margin persistent, prominent, generally entire or slightly flexuous, some a little crenulate when old, concolorous to thallus. Amphithecium well-developed, with numerous small crystals in both algal-containing and cortical parts (<italic><tp:taxon-name><tp:taxon-name-part taxon-name-part-type="genus" reg="Lecanora"/><tp:taxon-name-part taxon-name-part-type="species" reg="allophana">allophana</tp:taxon-name-part></tp:taxon-name></italic>-type) not dissolving in K, 60–100 μm thick laterally, 110–130 μm thick basally; amphithecial cortex distinct, 7–12 μm thick. Parathecium hyaline, indistinct in water, 15–25 μm thick in I. Epihymenium pale yellowish brown to pale brown, with small granules on the surface not dissolving in K, pigment slightly paler in K but not diluted, without oil droplets, 5–15 μm high. Hymenium hyaline, 50–75 μm high. Subhymenium hyaline, 20–40 μm high. Hypothecium hyaline, coarsely prosoplectenchymatous (periclinal) in the lower and marginal parts and prosoplectenchymatous (irregular) in the upper and central parts, 15–25 μm high. Oil droplets present in hypothecium, subhymenium and the base of hymenium. Hypothecial base not extending or a little extending to the substrate and always closed by medulla of amphithecium. Paraphyses septate, anastomosing, 1–2.5 μm wide, simple or sparsely branched at tips but not, or only slightly, swollen, 2.5–4 μm. Asci clavate, 8-spored, 41–51 × 13–20 μm (n = 10). Ascospores simple, often biguttulate in the beginning then having an oval-shaped oil drop by assembly of guttules when mature, narrowly or widely ellipsoid, or eye-shaped, 10–18.5 × 4.5–9.5 μm (mean = 15.2 × 6.5; SD = 1.58 (L), 1.10 (W); n = 128), wall ca 0.5 μm thick when exist. Pycnidia only once detected, pale brown at tip, ovoid, 315 × 330 μm, without conidia as old.</p></tp:treatment-sec><tp:treatment-sec sec-type="chemistry" id="SECID0EPCAI"><title>Chemistry.</title><p>Thallus K+ yellow, KC+ yellow, C–, Pd–. Hymenium I– in the beginning but turning slowly blue or purple–blue, KI+ blue (reaction mainly starting from tholus then the whole ascus), C–, Pd–. UV–. Atranorin, zeorin and an unidentified minor constituent (Rf classes A3 and C3 in Culberson’s standardized thin layer chromatography method (<xref ref-type="bibr" rid="B4">Culberson 1972</xref>)), UV– before heating, spot color slightly pale yellow-orange after heating, and UV+ pale pink-orange after heating) were detected by <abbrev xmlns:xlink="http://www.w3.org/1999/xlink" xlink:title="Thin-layer chromatography" id="ABBRID0EZCAI" xlink:type="simple">TLC</abbrev>.</p></tp:treatment-sec><tp:treatment-sec sec-type="distribution" id="SECID0E4CAI"><title>Distribution and ecology.</title><p>The species occurs on the bark of <italic><tp:taxon-name><tp:taxon-name-part taxon-name-part-type="genus" reg="Quercus">Quercus</tp:taxon-name-part> <tp:taxon-name-part taxon-name-part-type="species" reg="mongolica">mongolica</tp:taxon-name-part></tp:taxon-name></italic> and <italic><tp:taxon-name><tp:taxon-name-part taxon-name-part-type="genus" reg="Quercus">Q.</tp:taxon-name-part> <tp:taxon-name-part taxon-name-part-type="species" reg="dentata">dentata</tp:taxon-name-part></tp:taxon-name></italic> which are the most dominant tree species on the mountain. This species is currently known from four different sites on the mountain.</p></tp:treatment-sec><tp:treatment-sec sec-type="etymology" id="SECID0EZDAI"><title>Etymology.</title><p>The species epithet indicates the lichen’s geography, namely the main mountains called Baekdudaegan stretching from north to south in the entire Korean Peninsula.</p></tp:treatment-sec><tp:treatment-sec sec-type="notes" id="SECID0E5DAI"><title>Notes.</title><p>The new species is classified to the <italic><tp:taxon-name><tp:taxon-name-part taxon-name-part-type="genus" reg="Lecanora">Lecanora</tp:taxon-name-part> <tp:taxon-name-part taxon-name-part-type="species" reg="subfusca">subfusca</tp:taxon-name-part></tp:taxon-name></italic> group – <italic><tp:taxon-name><tp:taxon-name-part taxon-name-part-type="genus" reg="Lecanora"/><tp:taxon-name-part taxon-name-part-type="species" reg="allophana">allophana</tp:taxon-name-part></tp:taxon-name></italic> type, representing the main characteristics of a crustose thallus without lobes containing atranorin as a major constituent, small calcium oxalate crystals in both algal-containing and cortical parts of the amphithecium, and trebouxioid photobionts in the thalline margin, dark brown discs, and colorless ellipsoid simple spores in the range of 10–20 × 6–9 μm (<xref ref-type="bibr" rid="B3">Brodo 1984</xref>; <xref ref-type="bibr" rid="B19">Miyawaki 1988</xref>; <xref ref-type="bibr" rid="B15">Lumbsch 1995</xref>; <xref ref-type="bibr" rid="B16">Lumbsch et al. 2003</xref>). The new species is compared with <italic><tp:taxon-name><tp:taxon-name-part taxon-name-part-type="genus" reg="Lecanora">Lecanora</tp:taxon-name-part> <tp:taxon-name-part taxon-name-part-type="species" reg="chionocarpa">chionocarpa</tp:taxon-name-part></tp:taxon-name></italic> Hue, <italic><tp:taxon-name><tp:taxon-name-part taxon-name-part-type="genus" reg="Lecanora">L.</tp:taxon-name-part> <tp:taxon-name-part taxon-name-part-type="species" reg="horiza">horiza</tp:taxon-name-part></tp:taxon-name></italic>, <italic><tp:taxon-name><tp:taxon-name-part taxon-name-part-type="genus" reg="Lecanora">L.</tp:taxon-name-part> <tp:taxon-name-part taxon-name-part-type="species" reg="imshaugii">imshaugii</tp:taxon-name-part></tp:taxon-name></italic>, <italic><tp:taxon-name><tp:taxon-name-part taxon-name-part-type="genus" reg="Lecanora">L.</tp:taxon-name-part> <tp:taxon-name-part taxon-name-part-type="species" reg="japonica">japonica</tp:taxon-name-part></tp:taxon-name></italic> Müll. Arg., and <italic><tp:taxon-name><tp:taxon-name-part taxon-name-part-type="genus" reg="Lecanora">L.</tp:taxon-name-part> <tp:taxon-name-part taxon-name-part-type="species" reg="megalocheila">megalocheila</tp:taxon-name-part></tp:taxon-name></italic> (Hue) H. Miyaw., as those species are in the <italic><tp:taxon-name><tp:taxon-name-part taxon-name-part-type="genus" reg="Lecanora">L.</tp:taxon-name-part> <tp:taxon-name-part taxon-name-part-type="species" reg="subfusca">subfusca</tp:taxon-name-part></tp:taxon-name></italic> group with only small crystals in the amphithecium (<italic><tp:taxon-name><tp:taxon-name-part taxon-name-part-type="genus" reg="Lecanora"/><tp:taxon-name-part taxon-name-part-type="species" reg="allophana">allophana</tp:taxon-name-part></tp:taxon-name> or <tp:taxon-name><tp:taxon-name-part taxon-name-part-type="genus" reg="Lecanora"/><tp:taxon-name-part taxon-name-part-type="species" reg="campestris">campestris</tp:taxon-name-part></tp:taxon-name></italic> type) which is defined by the main characteristics such as K+ yellow thallus reaction (containing atranorin), small calcium oxalate crystals in algal-containing and/or cortical parts of amphithecium, and ascospores in the size of 10–20 × 6–9 μm (<xref ref-type="bibr" rid="B11">Hue 1915</xref>; <xref ref-type="bibr" rid="B3">Brodo 1984</xref>; <xref ref-type="bibr" rid="B19">Miyawaki 1988</xref>; <xref ref-type="bibr" rid="B24">Smith et al. 2009</xref>). The new species is most similar to <italic><tp:taxon-name><tp:taxon-name-part taxon-name-part-type="genus" reg="Lecanora">L.</tp:taxon-name-part> <tp:taxon-name-part taxon-name-part-type="species" reg="imshaugii">imshaugii</tp:taxon-name-part></tp:taxon-name></italic> by a continuous, rimose, verruculose or areolate thallus, the absence of soredia, the absence of a prothallus, apothecia size, and ascospore size (<xref ref-type="bibr" rid="B3">Brodo 1984</xref>). However, <italic><tp:taxon-name><tp:taxon-name-part taxon-name-part-type="genus" reg="Lecanora">Lecanora</tp:taxon-name-part> <tp:taxon-name-part taxon-name-part-type="species" reg="baekdudaeganensis">baekdudaeganensis</tp:taxon-name-part></tp:taxon-name></italic> differs from <italic><tp:taxon-name><tp:taxon-name-part taxon-name-part-type="genus" reg="Lecanora">L.</tp:taxon-name-part> <tp:taxon-name-part taxon-name-part-type="species" reg="imshaugii">imshaugii</tp:taxon-name-part></tp:taxon-name></italic> by a darker thallus (bluish, olivish, or pale brownish gray vs. greenish or yellowish gray), brownish disc (vs. reddish brown disc), K–insoluble granules on the surface of epihymenium (vs. absence of granules), a shorter hypothecium (15–25 μm vs. 50–75 μm), and the presence of oil droplets in the apothecial section (<xref ref-type="bibr" rid="B3">Brodo 1984</xref>).</p><p>The new species is distinguishable from <italic><tp:taxon-name><tp:taxon-name-part taxon-name-part-type="genus" reg="Lecanora">L.</tp:taxon-name-part> <tp:taxon-name-part taxon-name-part-type="species" reg="chionocarpa">chionocarpa</tp:taxon-name-part></tp:taxon-name></italic> by a darker thallus (bluish, olivish or pale brownish gray vs. ash gray), the absence of a prothallus (vs. presence of white prothallus), crystals in the amphithecium not dissolving in K (vs. granular crystals dissolving in K), a shorter hymenium (50–75 μm vs. 75–100 μm), the presence of oil droplets in hypothecium, subhymenium and the base of hymenium (vs. oil droplets present in epihymenium), shorter asci (41–51 × 13–20 μm vs. 60–70 × 13–18 μm), smaller ascospores (10–18.5 × 4.5–9.5 μm vs. 15–20 × 8–11 μm), thinner ascospore walls (0.5 μm vs. 0.5–1 μm), and the Pd– reaction of the thallus and medulla (vs. Pd+ yellowish) (<xref ref-type="bibr" rid="B11">Hue 1915</xref>; <xref ref-type="bibr" rid="B19">Miyawaki 1988</xref>).</p><p>The new species differs from <italic><tp:taxon-name><tp:taxon-name-part taxon-name-part-type="genus" reg="Lecanora">L.</tp:taxon-name-part> <tp:taxon-name-part taxon-name-part-type="species" reg="horiza">horiza</tp:taxon-name-part></tp:taxon-name></italic> by a darker thallus (bluish, olivish or pale brownish gray vs. yellowish white to whitish gray), and the crystals in amphithecium not dissolving in K (vs. crystals dissolving in K) (<xref ref-type="bibr" rid="B24">Smith et al. 2009</xref>).</p><p>The new species differs from <italic><tp:taxon-name><tp:taxon-name-part taxon-name-part-type="genus" reg="Lecanora">L.</tp:taxon-name-part> <tp:taxon-name-part taxon-name-part-type="species" reg="japonica">japonica</tp:taxon-name-part></tp:taxon-name></italic> by thallus color (bluish, olivish or pale brownish gray vs. dirty greenish to ashy gray), the absence of a prothallus (vs. prothallus with white bundle of hyphae), larger apothecia (0.2–1.6 mm vs. up to 1 mm), a thicker amphithecium (60–100 μm laterally and 110–130 μm basally vs. 5–20 μm laterally and 20–50 μm basally), the presence of oil droplets in hypothecium, subhymenium and the base of hymenium (vs. oil droplets present in epihymenium), shorter hymenium (50–75 μm vs. 70–80 μm), a shorter subhymenium (20–40 μm vs. 180–220 μm), a granular epihymenium (vs. non-granular epihymenium), shorter (41–51 μm) and constantly 8-spored asci (vs. longer (50–80 μm) and 8- or 16-spored asci), the Pd– reaction of the thallus and medulla (vs. Pd+ pale brown thallus and medulla), and the absence of chloroatranorin (vs. presence of chloroatranorin) (<xref ref-type="bibr" rid="B20">Nylander 1891</xref>; <xref ref-type="bibr" rid="B19">Miyawaki 1988</xref>; <xref ref-type="bibr" rid="B9">Guderley and Lumbsch 1999</xref>).</p><p>The new species differs from <italic><tp:taxon-name><tp:taxon-name-part taxon-name-part-type="genus" reg="Lecanora">L.</tp:taxon-name-part> <tp:taxon-name-part taxon-name-part-type="species" reg="megalocheila">megalocheila</tp:taxon-name-part></tp:taxon-name></italic> by a darker thallus (bluish, olivish or pale brownish gray vs. whitish gray or whitish with green tinge without brownish color), the absence of a prothallus (vs. blackish prothallus), crystals in the amphithecium not dissolving in K (vs. crystals dissolving in K), a shallower hypothecium (15–25 μm vs. 120–150 μm), wider asci (41–51 × 13–20 μm vs. 35–50 × 10–14 μm), larger ascospores (10–18.5 × 4.5–9.5 μm vs. 10–14 × 5–8 μm), , and the Pd– reaction of the thallus and medulla (vs. Pd+ pale yellow thallus and medulla) (<xref ref-type="bibr" rid="B11">Hue 1915</xref>; <xref ref-type="bibr" rid="B19">Miyawaki 1988</xref>).</p></tp:treatment-sec><ref-list><ref id="B4"><mixed-citation xmlns:xlink="http://www.w3.org/1999/xlink" xlink:type="simple"><person-group><name name-style="western"><surname>Culberson</surname><given-names>CF</given-names></name></person-group> (<year>1972</year>) <article-title>Improved conditions and new data for identification of lichen products by standardized thin-layer chromatographic method.</article-title><source>Journal of Chromatography A</source><volume>72</volume>(<issue>1</issue>): <fpage>113</fpage>–<lpage>125</lpage>. <ext-link xlink:type="simple" ext-link-type="doi" xlink:href="10.1016/0021-9673(72)80013-X">https://doi.org/10.1016/0021-9673(72)80013-X</ext-link></mixed-citation></ref><ref id="B3"><mixed-citation xmlns:xlink="http://www.w3.org/1999/xlink" xlink:type="simple"><person-group><name name-style="western"><surname>Brodo</surname><given-names>IM</given-names></name></person-group> (<year>1984</year>) <article-title>The North American species of the <italic><tp:taxon-name><tp:taxon-name-part taxon-name-part-type="genus">Lecanora</tp:taxon-name-part> <tp:taxon-name-part taxon-name-part-type="species">subfusca</tp:taxon-name-part></tp:taxon-name></italic> group.</article-title><source>Beihefte zur Nova Hedwigia</source><volume>79</volume>: <fpage>63</fpage>–<lpage>185</lpage>.</mixed-citation></ref><ref id="B19"><mixed-citation xmlns:xlink="http://www.w3.org/1999/xlink" xlink:type="simple"><person-group><name name-style="western"><surname>Miyawaki</surname><given-names>H</given-names></name></person-group> (<year>1988</year>) <article-title>Studies on the <italic><tp:taxon-name><tp:taxon-name-part taxon-name-part-type="genus">Lecanora</tp:taxon-name-part> <tp:taxon-name-part taxon-name-part-type="species">subfusca</tp:taxon-name-part></tp:taxon-name></italic> group in Japan.</article-title><source>Journal of the Hattori Botanical Laboratory</source><volume>64</volume>: <fpage>271</fpage>–<lpage>326</lpage>.</mixed-citation></ref><ref id="B15"><mixed-citation xmlns:xlink="http://www.w3.org/1999/xlink" xlink:type="simple"><person-group><name name-style="western"><surname>Lumbsch</surname><given-names>HT</given-names></name></person-group> (<year>1995</year>) <article-title>A new species in the <italic><tp:taxon-name><tp:taxon-name-part taxon-name-part-type="genus">Lecanora</tp:taxon-name-part> <tp:taxon-name-part taxon-name-part-type="species">subfusca</tp:taxon-name-part></tp:taxon-name></italic> group containing usnic acid in addition to atranorin.</article-title><source>The Lichenologist</source><volume>27</volume>(<issue>3</issue>): <fpage>161</fpage>–<lpage>167</lpage>. <ext-link xlink:type="simple" ext-link-type="doi" xlink:href="10.1016/S0024-2829(95)80015-8">https://doi.org/10.1016/S0024-2829(95)80015-8</ext-link></mixed-citation></ref><ref id="B16"><mixed-citation xmlns:xlink="http://www.w3.org/1999/xlink" xlink:type="simple"><person-group><name name-style="western"><surname>Lumbsch</surname><given-names>HT</given-names></name><name name-style="western"><surname>Messuti</surname><given-names>MI</given-names></name><name name-style="western"><surname>Nash</surname><given-names>TH</given-names></name></person-group> (<year>2003</year>) New or Overlooked Species in the <italic><tp:taxon-name><tp:taxon-name-part taxon-name-part-type="genus">Lecanora</tp:taxon-name-part> <tp:taxon-name-part taxon-name-part-type="species">subfusca</tp:taxon-name-part></tp:taxon-name></italic> Group from Southwestern North America (<tp:taxon-name><tp:taxon-name-part taxon-name-part-type="order">Lecanorales</tp:taxon-name-part></tp:taxon-name>, <tp:taxon-name><tp:taxon-name-part taxon-name-part-type="phylum">Ascomycotina</tp:taxon-name-part></tp:taxon-name>). The Bryologist 106(4): 552–559. <ext-link xlink:type="simple" ext-link-type="doi" xlink:href="10.1639/0007-2745(2003)106[552:NOOSIT]2.0.CO;2">https://doi.org/10.1639/0007-2745(2003)106[552:NOOSIT]2.0.CO;2</ext-link></mixed-citation></ref><ref id="B11"><mixed-citation xmlns:xlink="http://www.w3.org/1999/xlink" xlink:type="simple"><person-group><name name-style="western"><surname>Hue</surname><given-names>AM</given-names></name></person-group> (<year>1915</year>) <article-title>Lichens novos vel melius cognitos.</article-title><source>Annales Mycologici</source><volume>13</volume>: <fpage>73</fpage>–<lpage>103</lpage>.</mixed-citation></ref><ref id="B24"><mixed-citation xmlns:xlink="http://www.w3.org/1999/xlink" xlink:type="simple"><person-group><name name-style="western"><surname>Smith</surname><given-names>CW</given-names></name><name name-style="western"><surname>Aptroot</surname><given-names>A</given-names></name><name name-style="western"><surname>Coppins</surname><given-names>BJ</given-names></name><name name-style="western"><surname>Fletcher</surname><given-names>A</given-names></name><name name-style="western"><surname>Gilbert</surname><given-names>OL</given-names></name><name name-style="western"><surname>James</surname><given-names>PW</given-names></name><name name-style="western"><surname>Wolseley</surname><given-names>PA</given-names></name></person-group> (<year>2009</year>) The lichens of Great Britain and Ireland. The British Lichen Society, London, UK.</mixed-citation></ref><ref id="B20"><mixed-citation xmlns:xlink="http://www.w3.org/1999/xlink" xlink:type="simple"><person-group><name name-style="western"><surname>Nylander</surname><given-names>W</given-names></name></person-group> (<year>1891</year>) Sertum lichenaeæ tropicæ e Labaun et Singapore. e typis P. Schmidt.</mixed-citation></ref><ref id="B9"><mixed-citation xmlns:xlink="http://www.w3.org/1999/xlink" xlink:type="simple"><person-group><name name-style="western"><surname>Guderley</surname><given-names>R</given-names></name><name name-style="western"><surname>Lumbsch</surname><given-names>HT</given-names></name></person-group> (<year>1999</year>) <article-title>Notes on multispored species of <italic><tp:taxon-name><tp:taxon-name-part taxon-name-part-type="genus">Lecanora</tp:taxon-name-part></tp:taxon-name></italic> sensu stricto.</article-title><source>The Lichenologist</source><volume>31</volume>(<issue>2</issue>): <fpage>197</fpage>–<lpage>203</lpage>. <ext-link xlink:type="simple" ext-link-type="doi" xlink:href="10.1006/lich.1998.0190">https://doi.org/10.1006/lich.1998.0190</ext-link></mixed-citation></ref></ref-list></tp:taxon-treatment>
